# Supplementary material for: From Microspikes to Stress Fibers: Actin Remodeling in Breast Acini Drives Myosin II-Mediated Basement Membrane Invasion
Source: Cells. 2021 Aug 4;10(8):1979. doi: 10.3390/cells10081979 (PMC8394122; doi:10.3390/cells10081979)
Supplement: Supplementary file 1 [file cells-10-01979-s001.zip]

Archive with 8 entries (8 files):
- cells-1301189-supplementary.pdf
- Movie S1.avi
- Movie S2.avi
- Movie S3.avi
- Movie S4.avi
- Movie S5.avi
- Movie S6.avi
- Movie S7.avi
